# Supplementary material for: The Associations between Upper and Lower Body Muscle Strength and Diabetes among Midlife Women
Source: Int J Environ Res Public Health. 2022 Oct 21;19(20):13654. doi: 10.3390/ijerph192013654 (PMC9602555; doi:10.3390/ijerph192013654)
Supplement: Supplementary file 1 [file ijerph-19-13654-s001.zip]

Archive with 1 entries (1 files):
- ijerph-1959149-supplementary.pdf
